# Supplementary material for: Cancer prevalence among flight attendants compared to the general population
Source: Environ Health. 2018 Jun 26;17:49. doi: 10.1186/s12940-018-0396-8 (PMC6019786; doi:10.1186/s12940-018-0396-8)
Supplement: Supplementary file 1 — Table S1. Participant Characteristics, Harvard Flight Attendant Health Study (2014–2015) and NHANES (2013–2014). (XLS 13 kb) [file 12940_2018_396_MOESM1_ESM.xls]

## Sheet: Sheet1
Supplemental Table 1. Participant characteristics, Harvard Flight Attendant Health Study (2014-2015) and NHANES (2013-2014).
	FAHS								NHANES
Characteristic	Female (n=4,368)			Male (n=998)					Female (54.2%)		Male (45.8%)
	Number missing	Mean (SD)	No. (%)	Number missing	Mean (SD)	No (%)			Mean (SD)	Weighted Proportion	Mean (SD)	Weighted proportion
Age (years)	0			0				Age (years)
18-39			641 (14.7%)			215 (21.5%)		18-39		0.307		0.367
40-59			2,349 (53.78%)			601 (60.2%)		40-59		0.495		0.484
≥60			1,378 (31.6%)			182 (18.2%)		≥60		0.199		0.149
Tenure as flight attendant (years)	389	21.1 (11.8)		76	17.4 (10.1)			Tenure as flight attendant (years)	NA		NA
Educational attainment	181			36				Educational attainment
<High school diploma/GED			1 (0.02%)			2 (0.2%)		<High school diploma/GED		0.057		0.074
High school diploma/GED			290 (6.9%)			56 (5.8%)		High school diploma/GED		0.187		0.22
Some college/trade certificate			2,088 (49.9%)			442 (46.0%)		Some college/trade certificate		0.394		0.317
College degree or higher			1,808 (43.2%)			462 (48.0%)		College degree or higher		0.362		0.388
Current smoker	173			33				Current smoker
No			3,899 (93.0%)			846 (87.7%)		No		0.839		0.805
Yes			295 (7.0%)			119 (12.3%)		Yes		0.161		0.195
Past smoker	178			35				Past smoker
No			2,872 (68.6%)			628 (65.2%)		No
Yes			1,317 (31.4%)			335 (34.8%)		Yes
Overweight (BMI > 25 kg/m2)	532			88				Overweight (BMI > 25 kg/m2)
No			2,530 (66.0%)			374 (41.1%)		No		0.405		0.274
Yes			1,306 (34.1%)			536 (58.9%)		Yes		0.595		0.726
Alcohol Intake	944			168				Alcohol Intake
No			621 (18.1%)			142 (17.1%)		No		0.213		0.135
Yes			2,803 (81.9%)			688 (82.9%)		Yes		0.787		0.865
Alcohol Intake Category	944			168				Alcohol Intake Category
None			621 (18.1%)			142 (17.1%)		None
1-3 per month			754 (22%)			163 (19.,6%)		1-3 per month
1-6 per week			1,523 (44.5%)			370 (44.6%)		1-6 per week
1-6+ per day			526 (15.4%)			155 (18.7%)		1-6+ per day
Number of live births	898	0.79 (1.09)		NA	NA			Number of live births (among women over 20 - vaginal and cesarean)	2.1 (1.4)		NA
