# Supplementary material for: Cancer prevalence among flight attendants compared to the general population
Source: Environ Health. 2018 Jun 26;17:49. doi: 10.1186/s12940-018-0396-8 (PMC6019786; doi:10.1186/s12940-018-0396-8)
Supplement: Supplementary file 2 — Table S2. Comparative age-adjusted cancer prevalence in the Harvard Flight Attendant Health Study (FAHS, 2014–2015) and NHANES (2013–2014), evaluating only flight attendants with occupational smoking exposure prior to the year 1988. (XLS 10 kb) [file 12940_2018_396_MOESM2_ESM.xls]

## Sheet: Sheet1
Supplemental Table 2. Comparative age-adjusted cancer prevalence in the Harvard Flight Attendant Health Study (FAHS, 2014-2015)
and NHANES (2013-2014), evaluating only flight attendants with occupational smoking exposure prior to the year 1988.
			FAHS count,	NHANES count, unweighted			Prevalence	Prevalence	SPR (95% CI)
		Gender	unweighted				FAHS, %	NHANES, %
Breast Cancer		Female	119	27			3.8	3.7	1.57 (1.03-2.39)
Uterine Cancer		Female	12	1			0.41	0.01	6.97 (0.56-86.21)
Cervical Cancer		Female	21	3			0.93	0.4	2.87 (0.91-9.09)
Gastrointestinal Cancer1		Female	14	0			0.4	0	.
Melanoma		Female	61	8			2.5	1.1	3.44 (1.62-7.31)
		Male	15	10			3	1.3	3.80 (1.67-8.65)
Non-Melanoma Skin Cancer		Female	243	20			8.8	2.7	4.79 (3.05-7.53)
		Male	32	36			7.5	5.1	2.43 (1.53-3.87)
Thyroid Cancer		Female	11	4			0.44	0.5	0.84 (0.23-3.01)
*FAHS and NHANES participants were restricted to those ages 45 and above.
